# Supplementary material for: Independent concentration extraction as a novel green approach resolving overlapped UV–Vis binary spectra and HPTLC-densitometric methods for concurrent determination of levocloperastine and chlorpheniramine
Source: BMC Chem. 2024 Aug 28;18(1):160. doi: 10.1186/s13065-024-01260-w (PMC11360872; doi:10.1186/s13065-024-01260-w)
Supplement: Supplementary file 2 — Supplementary Material 2. [file 13065_2024_1260_MOESM2_ESM.xlsx]

## Sheet: template
	RED PRINCIPLES (analytical performance)			R1: Scope of application	R2: LOD and LOQ			R3: Precision			R4: Accuracy
		Method number	Method name	0-100	LOD	LOQ	0-100	RSD% (repeatability)	RSD% (reproducibility)	0-100	Relative error (%)	Recovery (%)	0-100
		1	spectrophotometric	100			100			120			100
		2	TLC method	120			120			100			100
		3	Reported mehod [13]	100			100			100			90
		4		0			0			0			0
		5		0			0			0			0
		6		0			0			0			0
		7		0			0			0			0
		8		0			0			0			0
		9		0			0			0			0
		10		0			0			0			0
	GREEN PRINCIPLES (green chemistry)			G1: Toxicity of reagents (impact and biodegradation)		G2: Amount of reagents and waste			G3: Concumption of energy and other media	G4: Direct impacts (safety, use of animals and GMOs)
		Method number	Method name	Total number of pictograms	0-100	Reagent consumption	Waste production	0-100	1-100	Occupational hazards	Safety of users (0-100)	Use of animals (0 if no, 1 if yes)	Use of GMO (0 if no, 1 if yes)
		1	spectrophotometric		95			90	100		100	0	0
		2	TLC method		70			85	100		80	0	0
		3	Reported mehod [13]		85			65	70		80	0	0
		4			0			0	0		0	1	1
		5			0			0	0		0	1	1
		6			0			0	0		0	1	1
		7			0			0	0		0	1	1
		8			0			0	0		0	1	1
		9			0			0	0		0	1	1
		10			0			0	0		0	1	1
	BLUE PRINCIPLES (practical side)			B1: Cost-efficiency		B2: Time-efficiency		B3: Requirements			B4: Operational simplicity
		Method number	Method name	Total cost	0-100	Speed of analysis	0-100	Sample consumption	Sample consumption (0-100)	Other needs: advanced instruments, skills, facilities (0-100)	Miniaturization (0-100)	Integration and automation (0-100)	Portability (0-100)		Method number	Method name	R (%)	G (%)	B (%)	Whiteness (%)
		1	spectrophotometric		75		90		60	75	100	90	90		1	spectrophotometric	105	96.25	81.4583	94.2361
		2	TLC method		75		80		75	75	100	75	90		2	TLC method	110	87.0833	79.5833	92.2222
		3	Reported mehod [13]		75		75		50	75	100	80	90		3	Reported mehod [13]	97.5	78.3333	75.625	83.8194
		4			0		0		0	0	0	0	0		4		0	0	0	0
		5			0		0		0	0	0	0	0		5		0	0	0	0
		6			0		0		0	0	0	0	0		6		0	0	0	0
		7			0		0		0	0	0	0	0		7		0	0	0	0
		8			0		0		0	0	0	0	0		8		0	0	0	0
		9			0		0		0	0	0	0	0		9		0	0	0	0
		10			0		0		0	0	0	0	0		10		0	0	0	0
				Method: spectrophotometric							Method: TLC method							Method: Reported mehod [13]							Method:							Method:
				R1: Scope of application	100	G1: Toxicity of reagents	95	B1: Cost-efficiency	75		R1: Scope of application	120	G1: Toxicity of reagents	70	B1: Cost-efficiency	75		R1: Scope of application	100	G1: Toxicity of reagents	85	B1: Cost-efficiency	75		R1: Scope of application	0	G1: Toxicity of reagents	0	B1: Cost-efficiency	0		R1: Scope of application	0	G1: Toxicity of reagents	0	B1: Cost-efficiency	0
				R2: LOD and LOQ	100	G2: Amount of reagents and waste	90	B2: Time-efficiency	90		R2: LOD and LOQ	120	G2: Amount of reagents and waste	85	B2: Time-efficiency	80		R2: LOD and LOQ	100	G2: Amount of reagents and waste	65	B2: Time-efficiency	75		R2: LOD and LOQ	0	G2: Amount of reagents and waste	0	B2: Time-efficiency	0		R2: LOD and LOQ	0	G2: Amount of reagents and waste	0	B2: Time-efficiency	0
				R3: Precision	120	G3: Energy and other media	100	B3: Requirements	67.5		R3: Precision	100	G3: Energy and other media	100	B3: Requirements	75		R3: Precision	100	G3: Energy and other media	70	B3: Requirements	62.5		R3: Precision	0	G3: Energy and other media	0	B3: Requirements	0		R3: Precision	0	G3: Energy and other media	0	B3: Requirements	0
				R4: Accuracy	100	G4: Direct impacts	100	B4: Operational simplicity	93.3333		R4: Accuracy	100	G4: Direct impacts	93.3333	B4: Operational simplicity	88.3333		R4: Accuracy	90	G4: Direct impacts	93.3333	B4: Operational simplicity	90		R4: Accuracy	0	G4: Direct impacts	0	B4: Operational simplicity	0		R4: Accuracy	0	G4: Direct impacts	0	B4: Operational simplicity	0
				105		96.25		81.4583			110		87.0833		79.5833			97.5		78.3333		75.625			0		0		0			0		0		0
				94.2361							92.2222							83.8194							0							0
				Method:							Method:							Method:							Method:							Method:
				R1: Scope of application	0	G1: Toxicity of reagents	0	B1: Cost-efficiency	0		R1: Scope of application	0	G1: Toxicity of reagents	0	B1: Cost-efficiency	0		R1: Scope of application	0	G1: Toxicity of reagents	0	B1: Cost-efficiency	0		R1: Scope of application	0	G1: Toxicity of reagents	0	B1: Cost-efficiency	0		R1: Scope of application	0	G1: Toxicity of reagents	0	B1: Cost-efficiency	0
				R2: LOD and LOQ	0	G2: Amount of reagents and waste	0	B2: Time-efficiency	0		R2: LOD and LOQ	0	G2: Amount of reagents and waste	0	B2: Time-efficiency	0		R2: LOD and LOQ	0	G2: Amount of reagents and waste	0	B2: Time-efficiency	0		R2: LOD and LOQ	0	G2: Amount of reagents and waste	0	B2: Time-efficiency	0		R2: LOD and LOQ	0	G2: Amount of reagents and waste	0	B2: Time-efficiency	0
				R3: Precision	0	G3: Energy and other media	0	B3: Requirements	0		R3: Precision	0	G3: Energy and other media	0	B3: Requirements	0		R3: Precision	0	G3: Energy and other media	0	B3: Requirements	0		R3: Precision	0	G3: Energy and other media	0	B3: Requirements	0		R3: Precision	0	G3: Energy and other media	0	B3: Requirements	0
				R4: Accuracy	0	G4: Direct impacts	0	B4: Operational simplicity	0		R4: Accuracy	0	G4: Direct impacts	0	B4: Operational simplicity	0		R4: Accuracy	0	G4: Direct impacts	0	B4: Operational simplicity	0		R4: Accuracy	0	G4: Direct impacts	0	B4: Operational simplicity	0		R4: Accuracy	0	G4: Direct impacts	0	B4: Operational simplicity	0
				0		0		0			0		0		0			0		0		0			0		0		0			0		0		0
				0							0							0							0							0
